# Supplementary material for: Oncogenic and teratogenic effects of Trp53Y217C, an inflammation-prone mouse model of the human hotspot mutant TP53Y220C
Source: eLife. 2025 Apr 14;13:RP102434. doi: 10.7554/eLife.102434 (PMC11996178; doi:10.7554/eLife.102434)
Supplement: Figure 1—source data 2. [file elife-102434-fig1-data2.zip]

Archive with 5 entries (5 files):
- Fig1-sourcedata2/Jaber-sourcedata2-Fig1B.jpg
- Fig1-sourcedata2/Jaber-sourcedata2-Fig1C.jpg
- Fig1-sourcedata2/Jaber-sourcedata2-Fig1D-ladder.jpg
- Fig1-sourcedata2/Jaber-sourcedata2-Fig1D-Southern.jpg
- Fig1-sourcedata2/Jaber-sourcedata2-Fig1E.jpg
