# Supplementary material for: Oncogenic and teratogenic effects of Trp53Y217C, an inflammation-prone mouse model of the human hotspot mutant TP53Y220C
Source: eLife. 2025 Apr 14;13:RP102434. doi: 10.7554/eLife.102434 (PMC11996178; doi:10.7554/eLife.102434)
Supplement: Figure 2—source data 1. [file elife-102434-fig2-data1.zip]

Archive with 2 entries (2 files):
- Fig2-sourcedata1/Jaber-sourcedata1-Fig2A.jpg
- Fig2-sourcedata1/Jaber-sourcedata1-Fig2C.jpg
