# Supplementary material for: Oncogenic and teratogenic effects of Trp53Y217C, an inflammation-prone mouse model of the human hotspot mutant TP53Y220C
Source: eLife. 2025 Apr 14;13:RP102434. doi: 10.7554/eLife.102434 (PMC11996178; doi:10.7554/eLife.102434)
Supplement: Figure 2—source data 2. [file elife-102434-fig2-data2.zip]

Archive with 21 entries (21 files):
- Fig2-sourcedata2/Jaber-sourcedata2-Fig2A-actin.jpg
- Fig2-sourcedata2/Jaber-sourcedata2-Fig2A-mdm2.jpg
- Fig2-sourcedata2/Jaber-sourcedata2-Fig2A-p21.jpg
- Fig2-sourcedata2/Jaber-sourcedata2-Fig2A-p53.jpg
- Fig2-sourcedata2/Jaber-sourcedata2-Fig2A-ponceau.jpg
- Fig2-sourcedata2/Jaber-sourcedata2-Fig2C-WT-H3.jpg
- Fig2-sourcedata2/Jaber-sourcedata2-Fig2C-WT-H3+MW.jpg
- Fig2-sourcedata2/Jaber-sourcedata2-Fig2C-WT-Nup98.jpg
- Fig2-sourcedata2/Jaber-sourcedata2-Fig2C-WT-Nup98+MW.jpg
- Fig2-sourcedata2/Jaber-sourcedata2-Fig2C-WT-p53.jpg
- Fig2-sourcedata2/Jaber-sourcedata2-Fig2C-WT-p53+MW.jpg
- Fig2-sourcedata2/Jaber-sourcedata2-Fig2C-WT-tubulin.jpg
- Fig2-sourcedata2/Jaber-sourcedata2-Fig2C-WT-tubulin+MW.jpg
- Fig2-sourcedata2/Jaber-sourcedata2-Fig2C-YC-H3.jpg
- Fig2-sourcedata2/Jaber-sourcedata2-Fig2C-YC-H3+MW.jpg
- Fig2-sourcedata2/Jaber-sourcedata2-Fig2C-YC-Nup98.jpg
- Fig2-sourcedata2/Jaber-sourcedata2-Fig2C-YC-Nup98+MW.jpg
- Fig2-sourcedata2/Jaber-sourcedata2-Fig2C-YC-p53.jpg
- Fig2-sourcedata2/Jaber-sourcedata2-Fig2C-YC-p53+MW.jpg
- Fig2-sourcedata2/Jaber-sourcedata2-Fig2C-YC-tubulin.jpg
- Fig2-sourcedata2/Jaber-sourcedata2-Fig2C-YC-tubulin+MW.jpg
